# Supplementary material for: Rhizosphere Bacterial Networks, but Not Diversity, Are Impacted by Pea-Wheat Intercropping
Source: Front Microbiol. 2021 May 28;12:674556. doi: 10.3389/fmicb.2021.674556 (PMC8195745; doi:10.3389/fmicb.2021.674556)
Supplement: Supplementary file 7 [file Data_Sheet_1.xlsx]

## Sheet: Data_Sheet_1
Supplementary Material: Data_Sheet_1
Table showing Poisson distribution MA-plot based method for detecting differentially abundant OTUs between wheat and pea plants.
	id	baseMean	baseMeanA	baseMeanB	foldChange	log2FoldChange	pval	padj	kingdom	phylum	class	order	family	genus	species
Pea - monocropping	OTU-8	2.13552729526688	2.91440318489902	1.07106357943628	0.36750700280112	-1.44415635429838	8.15318694393309e-08	0.000201779401701148	Bacteria	Proteobacteria	Alphaproteobacteria	Rhizobiales	Bradyrhizobiaceae	Bosea	genosp,
	OTU-12	2.92751092794863	3.91852529062053	1.57312463229703	0.401458333333333	-1.31667783420016	1.05958026449054e-07	0.000201779401701148	Bacteria	Proteobacteria	Betaproteobacteria	Burkholderiales	Comamonadaceae	Variovorax	paradoxus
	OTU-2	4.90747000965302	7.27376257071436	1.67353684286919	0.230078563411897	-2.11980152201648	4.89570648924845e-08	0.000201779401701148	Bacteria	Proteobacteria	Alphaproteobacteria	Rhizobiales	Rhizobiaceae	Rhizobium	NA
	OTU-11	2.09309960065893	2.81644005263351	1.10453431629366	0.392173913043478	-1.35043452257636	5.49962119437132e-07	0.000785483397086084	Bacteria	Proteobacteria	Alphaproteobacteria	Sphingomonadales	Sphingomonadaceae	NA	NA
	OTU-10	2.12138473039756	2.81644005263351	1.17147579000843	0.415942028985507	-1.26554562498984	1.91386170858097e-06	0.00218677838822461	Bacteria	Proteobacteria	Betaproteobacteria	Burkholderiales	Comamonadaceae	Rhodoferax	NA
